# Supplementary material for: Mealybug (Hemiptera: Pseudococcidae) Species Associated with Cacao Mild Mosaic Virus and Evidence of Virus Acquisition
Source: Insects. 2021 Nov 4;12(11):994. doi: 10.3390/insects12110994 (PMC8624702; doi:10.3390/insects12110994)
Supplement: Supplementary file 1 [file insects-12-00994-s001.zip]

Archive with 1 entries (1 files):
- insects-1412340-supplementary.xlsx
