# Supplementary material for: Mealybug (Hemiptera: Pseudococcidae) Species Associated with Cacao Mild Mosaic Virus and Evidence of Virus Acquisition
Source: Insects. 2021 Nov 4;12(11):994. doi: 10.3390/insects12110994 (PMC8624702; doi:10.3390/insects12110994)
Supplement: Supplementary file 1 [file insects-12-00994-s001.zip › insects-1412340-supplementary.xlsx]

## Sheet: Mealybugs
28s (D10F/D10R)
Sample	Species	Host	Location	Date collected	Primer_F	Primer_R	Sequence	GenBank accession numbers
MB52	Ferrisia virgata	Theobroma cacao	USA	Jan-2021	D10F	D10R	GGATTAACGAGATTCTCTCTGTCCCTATCTACTTTCTAGCGAAACCACAGCCAAGGGAACGGGCTTGGAAAAATCAGCGGGGAAAGAAGACCCTGTTGAGCTTGACTCCAGTCTGGCATTGTTCGGAGACATGCCGGGGTGTAGCATAAGTGGGAGCCGGGGATCACGCGGCGTTCGTCGAGAGGCGGGCGTCGTGCCTCGGCGACCTTGAAATACCACTACTCGCATCGTTTCCTTACTTACTCGGTGATGCGGAGCGCGTGCTGGCCGGTCAGTGGTCCGCGCGCGTCGGTCGCGGTCGTTCGCTTCGGCGTTCGGCTCGCGTTCCGGCGTCGCGTCGGTCCCGTTACGACCGTCAGTCACGATCGATTCCCGGTCGACTTAAGCGCGATCATCGCC…	MZ264179
MB54	Ferrisia virgata	Theobroma cacao	USA	Jan-2021	D10F	D10R	TCGTCATCTAATTAGTGACGCGCATGAATGGATTAACGAGATTCTCTCTGTCCCTATCTACTTTCTAGCGAAACCACAGCCAAGGGAACGGGCTTGGAAAAATCAGCGGGGAAAGAAGACCCTGTTGAGCTTGACTCCAGTCTGGCATTGTTCGGAGACATGCCGGGGTGTAGCATAAGTGGGAGCCGGGGATCACGCGGCGTTCGTCGAGAGGCGGGCGTCGTGCCTCGGCGACCTTGAAATACCACTACTCGCATCGTTTCCTTACTTACTCGGTGATGCGGAGCGCGTGCTGGCCGGTCAGTGGTCCGCGCGCGTCGGTCGCGGTCGTTCGCTTCGGCGTTCGGCTCGCGTTCCGGCGTCGCGTCGGTCCCGTTACGACCGTCAGTCACGATCGAT…	MZ264180
MB97	Ferrisia virgata	Theobroma cacao	USA	Jan-2021	D10F	D10R	TCGTCATCTAATTAGTGACGCGCATGAATGGATTAACGAGATTCTCTCTGTCCCTATCTACTTTCTAGCGAAACCACAGCCAAGGGAACGGGCTTGGAAAAATCAGCGGGGAAAGAAGACCCTGTTGAGCTTGACTCCAGTCTGGCATTGTTCGGAGACATGCCGGGGTGTAGCATAAGTGGGAGCCGGGGATCACGCGGCGTTCGTCGAGAGGCGGGCGTCGTGCCTCGGCGACCTTGAAATACCACTACTCGCATCGTTTCCTTACTTACTCGGTGATGCGGAGCGCGTGCTGGCCGGTCAGTGGTCCGCGCGCGTCGGTCGCGGTCGTTCGCTTCGGCGTTCGGCTCGCGTTCCGGCGTCGCGTCGGTCCCGTTACGACCGTCAGTCACGATCGAT…	MZ264181
MB133	Ferrisia virgata	Theobroma cacao	USA	Jan-2021	D10F	D10R	CATCTAATTAGTGACGCGCATGAATGGATTAACGAGATTCTCTCTGTCCCTATCTACTTTCTAGCGAAACCACAGCCAAGGGAACGGGCTTGGAAAAATCAGCGGGGAAAGAAGACCCTGTTGAGCTTGACTCCAGTCTGGCATTGTTCGGAGACATGCCGGGGTGTAGCATAAGTGGGAGCCGGGGATCACGCGGCGTTCGTCGAGAGGCGGGCGTCGTGCCTCGGCGACCTTGAAATACCACTACTCGCATCGTTTCCTTACTTACTCGGTGATGCGGAGCGCGTGCTGGCCGGTCAGTGGTCCGCGCGCGTCGGTCGCGGTCGTTCGCTTCGGCGTTCGGCTCGCGTTCCGGCGTCGCGTCGGTCCCGTTACGACCGTCAGTCACGATCGATTCCC…	MZ264182
MB134	Ferrisia virgata	Theobroma cacao	USA	Jan-2021	D10F	D10R	TCATCTAATTAGTGACGCGCATGAATGGATTAACGAGATTCTCTCTGTCCCTATCTACTTTCTAGCGAAACCACAGCCAAGGGAACGGGCTTGGAAAAATCAGCGGGGAAAGAAGACCCTGTTGAGCTTGACTCCAGTCTGGCATTGTTCGGAGACATGCCGGGGTGTAGCATAAGTGGGAGCCGGGGATCACGCGGCGTTCGTCGAGAGGCGGGCGTCGTGCCTCGGCGACCTTGAAATACCACTACTCGCATCGTTTCCTTACTTACTCGGTGATGCGGAGCGCGTGCTGGCCGGTCAGTGGTCCGCGCGCGTCGGTCGCGGTCGTTCGCTTCGGCGTTCGGCTCGCGTTCCGGCGTCGCGTCGGTCCCGTTACGACCGTCAGTCACGATCGATTCC…	MZ264183
MB136	Ferrisia virgata	Theobroma cacao	USA	Jan-2021	D10F	D10R	TCGTCATCTAATTAGTGACGCGCATGAATGGATTAACGAGATTCTCTCTGTCCCTATCTACTTTCTAGCGAAACCACAGCCAAGGGAACGGGCTTGGAAAAATCAGCGGGGAAAGAAGACCCTGTTGAGCTTGACTCCAGTCTGGCATTGTTCGGAGACATGCCGGGGTGTAGCATAAGTGGGAGCCGGGGATCACGCGGCGTTCGTCGAGAGGCGGGCGTCGTGCCTCGGCGACCTTGAAATACCACTACTCGCATCGTTTCCTTACTTACTCGGTGATGCGGAGCGCGTGCTGGCCGGTCAGTGGTCCGCGCGCGTCGGTCGCGGTCGTTCGCTTCGGCGTTCGGCTCGCGTTCCGGCGTCGCGTCGGTCCCGTTACGACCGTCAGTCACGATCGAT…	MZ264184
MB17	Maconellicoccus hirsutus	Theobroma cacao	USA	Jan-2021	D10F	D10R	GTCATCTAATTAGTGACGCGCATGAATGGATTAACGAGATTCTCTCTGTCCCTATCTACTTTTTAGCGAAACCACAGCCAAGGGAACGGGCTTGGAAAAATCAGCGGGGAAAGAAGACCCTGTTGAGCTTGACTCCAGTCTGGCATTGTTCGGAGACATGCCGAGGTGTAGCATAAGTGGGAGACGTGGATCACGCGGCGTTCGTCGAGAGGCGAGCGTCGCGCCTCGTCGACCTTGAAATACCACTACTCGCATCGTTTCCTTACTTACTCGGTGGTGCGGCGCACGTGCCGTCCGGTCAGTGGTCCGGCCGCGACGGACGCGGTCGACGCGACGTTTCGGCGTTTTCGCGTCGGCTCGTGTTCCGGCGTCGGCTCGGTCCCGTTACGACTGTCGGTT…	MZ264167
MB20	Maconellicoccus hirsutus	Theobroma cacao	USA	Jan-2021	D10F	D10R	CCTCGTCATCTAATTAGTGACGCGCATGAATGGATTAACGAGATTCTCTCTGTCCCTATCTACTTTTTAGCGAAACCACAGCCAAGGGAACGGGCTTGGAAAAATCAGCGGGGAAAGAAGACCCTGTTGAGCTTGACTCCAGTCTGGCATTGTTCGGAGACATGCCGAGGTGTAGCATAAGTGGGAGACGTGGATCACGCGGCGTTCGTCGAGAGGCGAGCGTCGCGCCTCGTCGACCTTGAAATACCACTACTCGCATCGTTTCCTTACTTACTCGGTGGTGCGGCGCACGTGCCGTCCGGTCAGTGGTCCGGCCGCGACGGACGCGGTCGACGCGACGTTTCGGCGTTTTCGCGTCGGCTCGTGTTCCGGCGTCGGCTCGGTCCCGTTACGACTGTC…	MZ264168
MB41	Maconellicoccus hirsutus	Theobroma cacao	USA	Jan-2021	D10F	D10R	TCGTCATCTAATTAGTGACGCGCATGAATGGATTAACGAGATTCTCTCTGTCCCTATCTACTTTTTAGCGAAACCACAGCCAAGGGAACGGGCTTGGAAAAATCAGCGGGGAAAGAAGACCCTGTTGAGCTTGACTCCAGTCTGGCATTGTTCGGAGACATGCCGAGGTGTAGCATAAGTGGGAGACGTGGATCACGCGGCGTTCGTCGAGAGGCGAGCGTCGCGCCTCGTCGACCTTGAAATACCACTACTCGCATCGTTTCCTTACTTACTCGGTGGTGCGGCGCACGTGCCGTCCGGTCAGTGGTCCGGCCGCGACGGACGCGGTCGACGCGACGTTTCGGCGTTTTCGCGTCGGCTCGTGTTCCGGCGTCGGCTCGGTCCCGTTACGACTGTCGG…	MZ264169
MB42	Maconellicoccus hirsutus	Theobroma cacao	USA	Jan-2021	D10F	D10R	TCGTCATCTAATTAGTGACGCGCATGAATGGATTAACGAGATTCTCTCTGTCCCTATCTACTTTTTAGCGAAACCACAGCCAAGGGAACGGGCTTGGAAAAATCAGCGGGGAAAGAAGACCCTGTTGAGCTTGACTCCAGTCTGGCATTGTTCGGAGACATGCCGAGGTGTAGCATAAGTGGGAGACGTGGATCACGCGGCGTTCGTCGAGAGGCGAGCGTCGCGCCTCGTCGACCTTGAAATACCACTACTCGCATCGTTTCCTTACTTACTCGGTGGTGCGGCGCACGTGCCGTCCGGTCAGTGGTCCGGCCGCGACGGACGCGGTCGACGCGACGTTTCGGCGTTTTCGCGTCGGCTCGTGTTCCGGCGTCGGCTCGGTCCCGTTACGACTGTCGG…	MZ264170
MB65	Maconellicoccus hirsutus	Theobroma cacao	USA	Jan-2021	D10F	D10R	CCTATCTACTTTTTAGCGAAACCACAGCCAAGGGAACGGGCTTGGAAAAATCAGCGGGGAAAGAAGACCCTGTTGAGCTTGACTCCAGTCTGGCATTGTTCGGAGACATGCCGAGGTGTAGCATAAGTGGGAGACGTGGATCACGCGGCGTTCGTCGAGAGGCGAGCGTCGCGCCTCGTCGACCTTGAAATACCACTACTCGCATCGTTTCCTTACTTACTCGGTGGTGCGGCGCACGTGCCGTCCGGTCAGTGGTCCGGCCGCGACGGACGCGGTCGACGCGACGTTTCGGCGTTTTCGCGTCGGCTCGTGTTCCGGCGTCGGCTCGGTCCCGTTACGACTGTCGGTTACGGTAGATTCCCGGTCGACTTAAGCGCTACTATCGTCGTCGATATCATC…	MZ264171
MB71	Maconellicoccus hirsutus	Theobroma cacao	USA	Jan-2021	D10F	D10R	CCACAGCCAAGGGAACGGGCTTGGAAAAATCAGCGGGGAAAGAAGACCCTGTTGAGCTTGACTCCAGTCTGGCATTGTTCGGAGACATGCCGAGGTGTAGCATAAGTGGGAGACGTGGATCACGCGGCGTTCGTCGAGAGGCGAGCGTCGCGCCTCGTCGACCTTGAAATACCACTACTCGCATCGTTTCCTTACTTACTCGGTGGTGCGGCGCACGTGCCGTCCGGTCAGTGGTCCGGCCGCGACGGACGCGGTCGACGCGACGTTTCGGCGTTTTCGCGTCGGCTCGTGTTCCGGCGTCGGCTCGGTCCCGTTACGACTGTCGGTTACGGTAGATTCCCGGTCGACTTAAGCGCTACTATCGTCGTCGATATCATCTGTCGGTCTACGGCGTTCGCG…	MZ264172
MB6	Pseudococcus comstocki	Theobroma cacao	USA	Jan-2021	D10F	D10R	GTCATCTAATTAGTGACGCGCATGAATGGATTAACGAGATTCTCTCTGTCCCTATCTACTTTCTAGCGAAACCACAGCCAAGGGAACGGGCTTGGAAAAATCAGCGGGGAAAGAAGACCCTGTTGAGCTTGACTCCAGTCTGGCATTGTTCGGAGACATGCCGGGGTGTAGCATAAGTGGGAGACGGGGATCACGCGGCGTTCGTCGAGAGGCGGGCGTCGTGCCTCGCCGACCTTGAAATACCACTACTCGCATCGTTTCCTTACTTACTCGGTGGTGCGGAGCGCGTGCTGTCCGGTCAGTGGTCCGGGCGCGTCTGTCGCGATCGTTCGCTTCGGCGTTCGACTCGTGTTCCGGCGTCGTTTCGGGCCCGTCACGACCGTCAGTCACGATCGATTC…	MZ264161
MB11	Pseudococcus comstocki	Theobroma cacao	USA	Jan-2021	D10F	D10R	GTCATCTAATTAGTGACGCGCATGAATGGATTAACGAGATTCTCTCTGTCCCTATCTACTTTCTAGCGAAACCACAGCCAAGGGAACGGGCTTGGAAAAATCAGCGGGGAAAGAAGACCCTGTTGAGCTTGACTCCAGTCTGGCATTGTTCGGAGACATGCCGGGGTGTAGCATAAGTGGGAGACGGGGATCACGCGGCGTTCGTCGAGAGGCGGGCGTCGTGCCTCGCCGACCTTGAAATACCACTACTCGCATCGTTTCCTTACTTACTCGGTGGTGCGGAGCGCGTGCTGTCCGGTCAGTGGTCCGGGCGCGTCTGTCGCGATCGTTCGCTTCGGCGTTCGACTCGTGTTCCGGCGTCGTTTCGGGCCCGTCACGACCGTCAGTCACGATCGATTC…	MZ264162
MB37	Pseudococcus comstocki	Theobroma cacao	USA	Jan-2021	D10F	D10R	GTCATCTAATTAGTGACGCGCATGAATGGATTAACGAGATTCTCTCTGTCCCTATCTACTTTCTAGCGAAACCACAGCCAAGGGAACGGGCTTGGAAAAATCAGCGGGGAAAGAAGACCCTGTTGAGCTTGACTCCAGTCTGGCATTGTTCGGAGACATGCCGGGGTGTAGCATAAGTGGGAGACGGGGATCACGCGGCGTTCGTCGAGAGGCGGGCGTCGTGCCTCGCCGACCTTGAAATACCACTACTCGCATCGTTTCCTTACTTACTCGGTGGTGCGGAGCGCGTGCTGTCCGGTCAGTGGTCCGGGCGCGTCTGTCGCGATCGTTCGCTTCGGCGTTCGACTCGTGTTCCGGCGTCGTTTCGGGCCCGTCACGACCGTCAGTCACGATCGATTC…	MZ264163
MB58	Pseudococcus comstocki	Theobroma cacao	USA	Jan-2021	D10F	D10R	CTCGTCATCTAATTAGTGACGCGCATGAATGGATTAACGAGATTCTCTCTGTCCCTATCTACTTTCTAGCGAAACCACAGCCAAGGGAACGGGCTTGGAAAAATCAGCGGGGAAAGAAGACCCTGTTGAGCTTGACTCCAGTCTGGCATTGTTCGGAGACATGCCGGGGTGTAGCATAAGTGGGAGACGGGGATCACGCGGCGTTCGTCGAGAGGCGGGCGTCGTGCCTCGCCGACCTTGAAATACCACTACTCGCATCGTTTCCTTACTTACTCGGTGGTGCGGAGCGCGTGCTGTCCGGTCAGTGGTCCGGGCGCGTCTGTCGCGATCGTTCGCTTCGGCGTTCGACTCGTGTTCCGGCGTCGTTTCGGGCCCGTCACGACCGTCAGTCACGATCGA…	MZ264164
MB101	Pseudococcus comstocki	Theobroma cacao	USA	Jan-2021	D10F	D10R	GTCATCTAATTAGTGACGCGCATGAATGGATTAACGAGATTCTCTCTGTCCCTATCTACTTTCTAGCGAAACCACAGCCAAGGGAACGGGCTTGGAAAAATCAGCGGGGAAAGAAGACCCTGTTGAGCTTGACTCCAGTCTGGCATTGTTCGGAGACATGCCGGGGTGTAGCATAAGTGGGAGACGGGGATCACGCGGCGTTCGTCGAGAGGCGGGCGTCGTGCCTCGCCGACCTTGAAATACCACTACTCGCATCGTTTCCTTACTTACTCGGTGGTGCGGAGCGCGTGCTGTCCGGTCAGTGGTCCGGGCGCGTCTGTCGCGATCGTTCGCTTCGGCGTTCGACTCGTGTTCCGGCGTCGTTTCGGGCCCGTCACGACCGTCAGTCACGATCGATTC…	MZ264165
MB124	Pseudococcus comstocki	Theobroma cacao	USA	Jan-2021	D10F	D10R	TCATCTAATTAGTGACGCGCATGAATGGATTAACGAGATTCTCTCTGTCCCTATCTACTTTCTAGCGAAACCACAGCCAAGGGAACGGGCTTGGAAAAATCAGCGGGGAAAGAAGACCCTGTTGAGCTTGACTCCAGTCTGGCATTGTTCGGAGACATGCCGGGGTGTAGCATAAGTGGGAGACGGGGATCACGCGGCGTTCGTCGAGAGGCGGGCGTCGTGCCTCGCCGACCTTGAAATACCACTACTCGCATCGTTTCCTTACTTACTCGGTGGTGCGGAGCGCGTGCTGTCCGGTCAGTGGTCCGGGCGCGTCTGTCGCGATCGTTCGCTTCGGCGTTCGACTCGTGTTCCGGCGTCGTTTCGGGCCCGTCACGACCGTCAGTCACGATCGATTCC…	MZ264166
MB5	Pseudococcus jackbeardsleyi	Theobroma cacao	USA	Jan-2021	D10F	D10R	CATCTAATTAGTGACGCGCATGAATGGATTAACGAGATTCTCTCTGTCCCTATCTACTTTCTAGCGAAACCACAGCCAAGGGAACGGGCTTGGAAAAATCAGCGGGGAAAGAAGACCCTGTTGAGCTTGACTCCAGTCTGGCATTGTTCGGAGACATGCCGGGGTGTAGCATAAGTGGGAGACGAGGATCACGCGGCGTTCGTCGAGAGGCGGGCGTCGTGCCTCGCCGACCTTGAAATACCACTACTCGCATCGTTTCCTTACTTACTCGGTGGTGCGGAGCGCGTGCTGTCCGGTCAGTGGTCCGGGCGCGTCGCGTCGCGGTCGTTCGTCTTCGGGCGTTCGACTCGCGTCCGGCGTCGTTTCGGGCCCGTCACGACCGTCAGTCACGATCGATTC…	MZ264173
MB9	Pseudococcus jackbeardsleyi	Theobroma cacao	USA	Jan-2021	D10F	D10R	TCGTCATCTAATTAGTGACGCGCATGAATGGATTAACGAGATTCTCTCTGTCCCTATCTACTTTCTAGCGAAACCACAGCCAAGGGAACGGGCTTGGAAAAATCAGCGGGGAAAGAAGACCCTGTTGAGCTTGACTCCAGTCTGGCATTGTTCGGAGACATGCCGGGGTGTAGCATAAGTGGGAGACGAGGATCACGCGGCGTTCGTCGAGAGGCGGGCGTCGTGCCTCGCCGACCTTGAAATACCACTACTCGCATCGTTTCCTTACTTACTCGGTGGTGCGGAGCGCGTGCTGTCCGGTCAGTGGTCCGGGCGCGTCGCGTCGCGGTCGTTCGTCTTCGGGCGTTCGACTCGCGTCCGGCGTCGTTTCGGGCCCGTCACGACCGTCAGTCACGATCG…	MZ264174
MB12	Pseudococcus jackbeardsleyi	Theobroma cacao	USA	Jan-2021	D10F	D10R	TCATCTAATTAGTGACGCGCATGAATGGATTAACGAGATTCTCTCTGTCCCTATCTACTTTCTAGCGAAACCACAGCCAAGGGAACGGGCTTGGAAAAATCAGCGGGGAAAGAAGACCCTGTTGAGCTTGACTCCAGTCTGGCATTGTTCGGAGACATGCCGGGGTGTAGCATAAGTGGGAGACGAGGATCACGCGGCGTTCGTCGAGAGGCGGGCGTCGTGCCTCGCCGACCTTGAAATACCACTACTCGCATCGTTTCCTTACTTACTCGGTGGTGCGGAGCGCGTGCTGTCCGGTCAGTGGTCCGGGCGCGTCGCGTCGCGGTCGTTCGTCTTCGGGCGTTCGACTCGCGTCCGGCGTCGTTTCGGGCCCGTCACGACCGTCAGTCACGATCGATT…	MZ264175
MB35	Pseudococcus jackbeardsleyi	Theobroma cacao	USA	Jan-2021	D10F	D10R	GTCATCTAATTAGTGACGCGCATGAATGGATTAACGAGATTCTCTCTGTCCCTATCTACTTTCTAGCGAAACCACAGCCAAGGGAACGGGCTTGGAAAAATCAGCGGGGAAAGAAGACCCTGTTGAGCTTGACTCCAGTCTGGCATTGTTCGGAGACATGCCGGGGTGTAGCATAAGTGGGAGACGAGGATCACGCGGCGTTCGTCGAGAGGCGGGCGTCGTGCCTCGCCGACCTTGAAATACCACTACTCGCATCGTTTCCTTACTTACTCGGTGGTGCGGAGCGCGTGCTGTCCGGTCAGTGGTCCGGGCGCGTCGCGTCGCGGTCGTTCGTCTTCGGGCGTTCGACTCGCGTCCGGCGTCGTTTCGGGCCCGTCACGACCGTCAGTCACGATCGAT…	MZ264176
MB100	Pseudococcus jackbeardsleyi	Theobroma cacao	USA	Jan-2021	D10F	D10R	CATCTAATTAGTGACGCGCATGAATGGATTAACGAGATTCTCTCTGTCCCTATCTACTTTCTAGCGAAACCACAGCCAAGGGAACGGGCTTGGAAAAATCAGCGGGGAAAGAAGACCCTGTTGAGCTTGACTCCAGTCTGGCATTGTTCGGAGACATGCCGGGGTGTAGCATAAGTGGGAGACGAGGATCACGCGGCGTTCGTCGAGAGGCGGGCGTCGTGCCTCGCCGACCTTGAAATACCACTACTCGCATCGTTTCCTTACTTACTCGGTGGTGCGGAGCGCGTGCTGTCCGGTCAGTGGTCCGGGCGCGTCGCGTCGCGGTCGTTCGTCTTCGGGCGTTCGACTCGCGTCCGGCGTCGTTTCGGGCCCGTCACGACCGTCAGTCACGATCGATTC…	MZ264177
MB108	Pseudococcus jackbeardsleyi	Theobroma cacao	USA	Jan-2021	D10F	D10R	CATCTAATTAGTGACGCGCATGAATGGATTAACGAGATTCTCTCTGTCCCTATCTACTTTCTAGCGAAACCACAGCCAAGGGAACGGGCTTGGAAAAATCAGCGGGGAAAGAAGACCCTGTTGAGCTTGACTCCAGTCTGGCATTGTTCGGAGACATGCCGGGGTGTAGCATAAGTGGGAGACGAGGATCACGCGGCGTTCGTCGAGAGGCGGGCGTCGTGCCTCGCCGACCTTGAAATACCACTACTCGCATCGTTTCCTTACTTACTCGGTGGTGCGGAGCGCGTGCTGTCCGGTCAGTGGTCCGGGCGCGTCGCGTCGCGGTCGTTCGTCTTCGGGCGTTCGACTCGCGTCCGGCGTCGTTTCGGGCCCGTCACGACCGTCAGTCACGATCGATTC…	MZ264178
Co1 (MFCo1/MRCo1)
Sample	Species	Host	Location	Date collected	Primer_F	Primer_R	Sequence	GenBank accession numbers
MB52	Ferrisia virgata	Theobroma cacao	USA	Jan-2021	MFCO1	MRCO1	ATAAATCAAGAAACTGGAAAAATTGAAATTTTTAGAAAAATTAATATAATTTTTGCTATAATTTCAATTGGTATTTTAGGTTTTATTGTATGGGCTCATCATATATTTACTATTGGATTAGATATTGATACACAAATATATTTCATATCAGCAACTATAATTATTGCTATCCCTACAAGAATTAAAATTTTTAGTTGAATAATAACATTAAATGGAAAAAAAATTATAAATTCATCCATTATAATATGATCAATTGGATTTATTATTATATTTACTTTAGGAGGTTTAACTGGAATTATTTTATCAAATTCAATTATTGATATTAATTTACATGATACTTATTTTGTAGTTGCTCATTTTCATTATGTTTTAT	MZ310172
MB54	Ferrisia virgata	Theobroma cacao	USA	Jan-2021	MFCO1	MRCO1	TATCTCTAATTATAAATCAAGAAACTGGAAAAATTGAAATTTTTAGAAAAATTAATATAATTTTTGCTATAATTTCAATTGGTATTTTAGGTTTTATTGTATGGGCTCATCATATATTTACTATTGGATTAGATATTGATACACAAATATATTTCATATCAGCAACTATAATTATTGCTATCCCTACAAGAATTAAAATTTTTAGTTGAATAATAACATTAAATGGAAAAAAAATTATAAATTCATCCATTATAATATGATCAATTGGATTTATTATTATATTTACTTTAGGAGGTTTAACTGGAATTATTTTATCAAATTCAATTATTGATATTAATTTACATGATACTTATTTTGTAGTTGCTCATTTTCATTATGTTTTATCTATAGG	MZ313496
MB97	Ferrisia virgata	Theobroma cacao	USA	Jan-2021	MFCO1	MRCO1	AAATTAATATAATTTTTGCTATAATTTCAATTGGTATTTTAGGTTTTATTGTATGGGCTCATCATATATTTACTATTGGATTAGATATTGATACACAAATATATTTCATATCAGCAACTATAATTATTGCTATCCCTACAAGAATTAAAATTTTTAGTTGAATAATAACATTAAATGGAAAAAAAATTATAAATTCATCCATTATAATATGATCAATTGGATTTATTATTATATTTACTTTAGGAGGTTTAACTGGAATTATTTTATCAAATTCAATTATTGATATTAATTTACATGATACTTATTTTGTAGTTGCTCATTTTCATTATGTTTTATC	MZ313497
MB133	Ferrisia virgata	Theobroma cacao	USA	Jan-2021	MFCO1	MRCO1	ATATCTCAAATTATAAATCAAGAAACTGGAAAAATTGAAATTTTTAGAAAAATTAATATAATTTTTGCTATAATTTCAATTGGTATTTTAGGTTTTATTGTATGGGCTCATCATATATTTACTATTGGATTAGATATTGATACACAAATATATTTCATATCAGCAACTATAATTATTGCTATCCCTACAAGAATTAAAATTTTTAGTTGAATAATAACATTAAATGGAAAAAAAATTATAAATTCATCCATTATAATATGATCAATTGGATTTATTATTATATTTACTTTAGGAGGYTTAACYGGAATTATTTTATCAAATTCAATTATTGATATTAATTTACATGATACTTATTTTGTAGTTGCTC	MZ313498
MB134	Ferrisia virgata	Theobroma cacao	USA	Jan-2021	MFCO1	MRCO1	TATCTCAAATTATAAATCAAGAAACTGGAAAAATTGAAATTTTTAGAAAAATTAATATAATTTTTGCTATAATTTCAATTGGTATTTTAGGTTTTATTGTATGGGCTCATCATATATTTACTATTGGATTAGATATTGATACACAAATATATTTCATATCAGCAACTATAATTATTGCTATCCCTACAAGAATTAAAATTTTTAGTTGAATAATAACATTAAATGGAAAAAAAATTATAAATTCATCCATTATAATATGATCAATTGGATTTATTATTATATTTACTTTAGGAGGTTTAACTGGAATTATTTTATCAAATTCAATTATTGATATTAATTTACATG	MZ313499
MB136	Ferrisia virgata	Theobroma cacao	USA	Jan-2021	MFCO1	MRCO1	ATATCTCTAATTATAAATCAAGAAACTGGAAAAATTGAAATTTTTAGAAAAATTAATATAATTTTTGCTATAATTTCAATTGGTATTTTAGGTTTTATTGTATGGGCTCATCATATATTTACTATTGGATTAGATATTGATACACAAATATATTTCATATCAGCAACTATAATTATTGCTATCCCTACAAGAATTAAAATTTTTAGTTGAATAATAACATTAAATGGAAAAAAAATTATAAATTCATCCATTATAATATGATCAATTGGATTTATTATTATATTTACTT	MZ313500
MB17	Maconellicoccus hirsutus	Theobroma cacao	USA	Jan-2021	MFCO1	MRCO1	ATAAATCAAGAAAGAGGAAAAATTGAAATCTTTAGAAAAATTAATATAATTTTTGCAATAATTTCTATTGGTATTCTAGGTTTTATTGTTTGAGCCCATCATATATTTACTATTGGTTTAGATATTGATACACAATTTTATTTTATATCAGCTACAATAATCATTGCAATTCCTACAAGAATTAAAATTTTTAGATGAATAATAACTTTAAATGGAAAAAAAATTTTAAATTCTTCTATTAATTATTGATCAATAGGTTTTATTATCATATTTACATTAGGAGGATTAACAGGAATTATTCTATCTAATTCTATTATTGATATTAATCTTCATGATACTTATTTTGTAGTAGCTCACTTTCATTATGTTTTATC	MZ312118
MB20	Maconellicoccus hirsutus	Theobroma cacao	USA	Jan-2021	MFCO1	MRCO1	AAATCAAGAAAGAGGAAAAATTGAAATCTTTAGAAAAATTAATATAATTTTTGCAATAATTTCTATTGGGTATTCTAGGTTTTATTGTTTGAGCCCATCATATATTTACTATTGGTTTAGATATTGATACACAATTTTATTTTATATCAGCTACAATAATCATTGCAATTCCTACAAGAATTAAAATTTTTAGATGAATAATAACTTTAAATGGAAAAAAAATTTTAAATTCTTCTATTAATTATTGATCAATAGGTTTTATTATCATATTTACATTAGGAGGATTAACAGGAATTATTCTATCTAATTCTATTATTGATATTAATCTTCATGATACTTATTTTGTAGTAGCTCACTTTCATTATGTTTT	MZ312119
MB41	Maconellicoccus hirsutus	Theobroma cacao	USA	Jan-2021	MFCO1	MRCO1	AAATCAAGAAAGAGGAAAAATTGAAATCTTTAGAAAAATTAATATAATTTTTGCAATAATTTCTATTGGTATTCTAGGTTTTATTGTTTGAGCCCATCATATATTTACTATTGGTTTAGATATTGATACACAATTTTATTTTATATCAGCTACAATAATCATTGCAATTCCTACAAGAATTAAAATTTTTAGATGAATAATAACTTTAAATGGAAAAAAAATTTTAAATTCTTCTATTAATTATTGATCAATAGGTTTTATTATCATATTTACATTAGGAGGATTAACAGGAATTATTCTATCTAATTCTATTATTGATATTAATCTTCATGATACTTATTTTGTAGTAGCTCACTTTCATTATGTTTTA	MZ312120
MB63	Maconellicoccus hirsutus	Theobroma cacao	USA	Jan-2021	MFCO1	MRCO1	AAATCAAGAAAGAGGAAAAATTGAAATCTTTAGAAAAATTAATATAATTTTTGCAATAATTTCTATTGGTATTCTAGGTTTTATTGTTTGAGCCCATCATATATTTACTATTGGTTTAGATATTGATACACAATTTTATTTTATATCAGCTACAATAATCATTGCAATTCCTACAAGAATTAAAATTTTTAGATGAATAATAACTTTAAATGGAAAAAAAATTTTAAATTCTTCTATTAATTATTGATCAATAGGTTTTATTATCATATTTACATTAGGAGGATTAACAGGAATTATTCTATCTAATTCTATTATTGATATTAATCTTCATGATACTTATTTTGTAGTAGCTCACTTTCATTATGTTTTA	MZ312121
MB65	Maconellicoccus hirsutus	Theobroma cacao	USA	Jan-2021	MFCO1	MRCO1	ATCAAGAAAGAGGAAAAATTGAAATCTTTAGAAAAATTAATATAATTTTTGCAATAATTTCTATTGGTATTCTAGGTTTTATTGTTTGAGCCCATCATATATTTACTATTGGTTTAGATATTGATACACAATTTTATTTTATATCAGCTACAATAATCATTGCAATTCCTACAAGAATTAAAATTTTTAGATGAATAATAACTTTAAATGGAAAAAAAATTTTAAATTCTTCTATTAATTATTGATCAATAGGTTTTATTATCATATTTACATTAGGAGGATTAACAGGAATTATTCTATCTAATTCTATTATTGATAT	MZ312122
MB71	Maconellicoccus hirsutus	Theobroma cacao	USA	Jan-2021	MFCO1	MRCO1	TAAATCAAGAAAGAGGAAAAATTGAAATCTTTAGAAAAATTAATATAATTTTTGCAATAATTTCTATTGGTATTCTAGGTTTTATTGTTTGAGCCCATCATATATTTACTATTGGTTTAGATATTGATACACAATTTTATTTTATATCAGCTACAATAATCATTGCAATTCCTACAAGAATTAAAATTTTTAGATGAATAATAACTTTAAATGGAAAAAAAATTTTAAATTCTTCTATTAATTATTGATCAATAGGTTTTATTATCATATTTACATTAGGAGGATTAACAGGAATTATTCTATCTAATTCTATTATTGATATTAATCTTCATGATACTTATTTTGTAGTAGCTCACTTTCATTATGTTTTATC	MZ312123
MB6	Pseudococcus comstocki	Theobroma cacao	USA	Jan-2021	MFCO1	MRCO1	AAATCAAGAAAATGGAAAAATAGAAATTTTTAGAAAAATTAATATAATTTTTGCTATAATTTCAATTGGAATTTTAGGTTTTATTGTATGAGCTCATCATATATTTACTATTGGTTTAGATATTGATACTCAATTATATTTTATATCAGCAACAATAATTATTGCTATTCCTACAAGAATTAAAATTTTTAGTTGAATAATAACATTAAATGGAAAAAAAATATTAAATTCTTCTATTTCTTTATGAATTATAGGATTTATTATTATATTTACTTTAGGAGGATTAACAGGAATTATTTTATCTAATTCAATTATTGATATTAATTTACATGATACATATTTTGTTGTTGCTCATTTTCATTATGTTTTAT	MZ312155
MB8	Pseudococcus comstocki	Theobroma cacao	USA	Jan-2021	MFCO1	MRCO1	AAATCAAGAAAATGGAAAAATAGAAATTTTTAGAAAAATTAATATAATTTTTGCTATAATTTCAATTGGAATTTTAGGTTTTATTGTATGAGCTCATCATATATTTACTATTGGTTTAGATATTGATACTCAATTATATTTTATATCAGCAACAATAATTATTGCTATTCCTACAAGAATTAAAATTTTTAGTTGAATAATAACATTAAATGGAAAAAAAATATTAAATTCTTCTATTTCTTTATGAATTATAGGATTTATTATTATATTTACTTTAGGAGGATTAACAGGAATTATTTTATCTAATTCAATTATTGATATTAATTTACATGATACATATTTTGTTGTTGCTCATTTTCATTATGTTTT	MZ312156
MB10	Pseudococcus comstocki	Theobroma cacao	USA	Jan-2021	MFCO1	MRCO1	AATCAAGAAAATGGAAAAATAGAAATTTTTAGAAAAATTAATATAATTTTTGCTATAATTTCAATTGGAATTTTAGGTTTTATTGTATGAGCTCATCATATATTTACTATTGGTTTAGATATTGATACTCAATTATATTTTATATCAGCAACAATAATTATTGCTATTCCTACAAGAATTAAAATTTTTAGTTGAATAATAACATTAAATGGAAAAAAAATATTAAATTCTTCTATTTCTTTATGAATTATAGGATTTATTATTATATTTACTTTAGGAGGATTAACAGGAATTATTTTATCTAATTCAATTATTGATATTAATTTACATGATACATATTTTGTTGTTGCTCATTTTCATTATGTTTTA	MZ312157
MB11	Pseudococcus comstocki	Theobroma cacao	USA	Jan-2021	MFCO1	MRCO1	AATCAAGAAAATGGAAAAATAGAAATTTTTAGAAAAATTAATATAATTTTTGCTATAATTTCAATTGGAATTTTAGGTTTTATTGTATGAGCTCATCATATATTTACTATTGGTTTAGATATTGATACTCAATTATATTTTATATCAGCAACAATAATTATTGCTATTCCTACAAGAATTAAAATTTTTAGTTGAATAATAACATTAAATGGAAAAAAAATATTAAATTCTTCTATTTCTTTATGAATTATAGGATTTATTATTATATTTACTTTAGGAGGATTAACAGGAATTATTTTATCTAATTCAATTATTGATATTAATTTACATGATACATATTTTGTTGTTGCTCATTTTCATTATGTTTTAT	MZ312158
MB37	Pseudococcus comstocki	Theobroma cacao	USA	Jan-2021	MFCO1	MRCO1	TCAAGAAAATGGAAAAATAGAAATTTTTAGAAAAATTAATATAATTTTTGCTATAATTTCAATTGGAATTTTAGGTTTTATTGTATGAGCTCATCATATATTTACTATTGGTTTAGATATTGATACTCAATTATATTTTATATCAGCAACAATAATTATTGCTATTCCTACAAGAATTAAAATTTTTAGTTGAATAATAACATTAAATGGAAAAAAAATATTAAATTCTTCTATTTCTTTATGAATTATAGGATTTATTATTATATTTACTTTAGGAGGATTAACAGGAATTATTTTATCTAATTCAATTATTGATATTAATTTACATGATACATATTTTGTTGTTGCTCATTTTCATTATGTTTTATC	MZ312159
MB56	Pseudococcus comstocki	Theobroma cacao	USA	Jan-2021	MFCO1	MRCO1	TAAATCAAGAAAATGGAAAAATAGAAATTTTTAGAAAAATTAATATAATTTTTGCTATAATTTCAATTGGAATTTTAGGTTTTATTGTATGAGCTCATCATATATTTACTATTGGTTTAGATATTGATACTCAATTATATTTTATATCAGCAACAATAATTATTGCTATTCCTACAAGAATTAAAATTTTTAGTTGAATAATAACATTAAATGGAAAAAAAATATTAAATTCTTCTATTTCTTTATGAATTATAGGATTTATTATTATATTTACTTTAGGAGGATTAACAGGAATTATTTTATCTAATTCAATTATTGATATTAATTTACATGATACATATTTTGTTGTTGCTCATTTTCATTATGTTTTAT	MZ312160
MB5	Pseudococcus jackbeardsleyi	Theobroma cacao	USA	Jan-2021	MFCO1	MRCO1	AATTTTTAGAAAAATAAATATAATTTTTGCAATAATTTCAATTGGAATTTTAGGTTTTATTGTATGAGCTCATCATATATTTACTATTGGTTTAGATATTGATACTCAAATATATTTTATATCAGCTACAATAATTATTGCTATTCCAACTAGTATTAAAATTTTTAGATGAATAATAACACTTAATGGAAAAAAAAAATCTAATTCATCTATTTTAATATGATCAATAGGATTTATTATTATATTTACCATAGGAGGATTAACAGGAATTATTTTATCAAATTCAATTATTGACGTCAATTTACCATGATACCTATTTTGTAATTGCTCATTTCCATTATGTTTTA	MZ319383
MB9	Pseudococcus jackbeardsleyi	Theobroma cacao	USA	Jan-2021	MFCO1	MRCO1	TAAATCAAGAAAGAGGAAAATTAGAAATTTTTAGAAAAATAAATATAATTTTTGCAATAATTTCAATTGGAATTTTAGGTTTTATTGTATGAGCTCATCATATATTTACTATTGGTTTAGATATTGATACTCAAATATATTTTATATCAGCTACAATAATTATTGCTATTCCAACTAGTATTAAAATTTTTAGATGAATAATAACACTTAATGGAAAAAAAAAATCTAATTCATCTATTTTAATATGATCAATAGGATTTATTATTATATTTACCATAGGAGGATTAACAGGAATTATTTTATCAAATTCAATTATTGACGTCAATTTACATGATACCTATTTTGTAATTGCT	MZ319384
MB12	Pseudococcus jackbeardsleyi	Theobroma cacao	USA	Jan-2021	MFCO1	MRCO1	AAAATAAATATAATTTTTGCAATAATTTCAATTGGAATTTTAGGTTTTATTGTATGAGCTCATCATATATTTACTATTGGTTTAGATATTGATACTCAAATATATTTTATATCAGCTACAATAATTATTGCTATTCCAACTAGTATTAAAATTTTTAGATGAATAATAACACTTAATGGAAAAAAAAAATCTAATTCATCTATTTTAATATGATCAATAGGATTTATTATTATATTTACCATAGGAGGATTAACAGGAATTATTTTATCAAATTCAATTATTGACGTCAATTTACATGATACCTATTTTGTAATTGCTCATTTCC	MZ319385
MB35	Pseudococcus jackbeardsleyi	Theobroma cacao	USA	Jan-2021	MFCO1	MRCO1	AAGAGGAAAATTAGAAATTTTTAGAAAAATAAATATAATTTTTGCAATAATTTCAATTGGAATTTTAGGTTTTATTGTATGAGCTCATCATATATTTACTATTGGTTTAGATATTGATACTCAAATATATTTTATATCAGCTACAATAATTATTGCTATTCCAACTAGTATTAAAATTTTTAGATGAATAATAACACTTAATGGAAAAAAAAAATCTAATTCATCTATTTTAATATGATCAATAGGATTTATTATTATATTTACCATAGGAGGATTAACAGGAATTATTTTATCAAATTCAATTATTGACGTCAATTTACATGATACCTATTTTG	MZ319386
MB100	Pseudococcus jackbeardsleyi	Theobroma cacao	USA	Jan-2021	MFCO1	MRCO1	TATAAATCAAGAAAGAGGAAAATTAGAAATTTTTAGAAAAATAAATATAATTTTTGCAATAATTTCAATTGGAATTTTAGGTTTTATTGTATGAGCTCATCATATATTTACTATTGGTTTAGATATTGATACTCAAATATATTTTATATCAGCTACAATAATTATTGCTATTCCAACTAGTATTAAAATTTTTAGATGAATAATAACACTTAATGGAAAAAAAAAATCTAATTCATCTATTTTAATATGATCAATAGGATTTATTATTATATTTACCATAGGAGGATTAACAGGAATTATTTTATCAAATTCAATTATTGACGTCAATTTACATGATACCTATTTTG	MZ319387
MB105	Pseudococcus jackbeardsleyi	Theobroma cacao	USA	Jan-2021	MFCO1	MRCO1	AATCAAGAAAGAGGAAAATTAGAAATTTTTAGAAAAATAAATATAATTTTTGCAATAATTTCAATTGGAATTTTAGGTTTTATTGTATGAGCTCATCATATATTTACTATTGGTTTAGATATTGATACTCAAATATATTTTATATCAGCTACAATAATTATTGCTATTCCAACTAGTATTAAAATTTTTAGATGAATAATAACACTTAATGGAAAAAAAAAATCTAATTCATCTATTTTAATATGATCAATAGGATTTATTATTATATTTACCATAGGAGGATTAACAGGAATTATTTTATCAAATTCAATTATTGACGTCAATTTACATGATACCTATTTTGTAA	MZ139388
ITS2( ITS2-M-F/ITS2-M-R)
Sample	Species	Host	Location	Date collected	Primer_F	Primer_R	Sequence	GenBank accession numbers
MB52	Ferrisia virgata	Theobroma cacao	USA	Jan-2021	ITS2-M-F	ITS2-M-R	ACACGATGGTTGCGTTCTCGCAACGCTTTCGCGAACGACTTTTGTCGTCGCGCGAGGTTAGTTTGCTCCGCGACAGACCCGATCGAGCGCCACCGGCTGCGTGTGCGAGCCTTACGGTTTTCGCGCGCGGTCGATGGTGCGAAAGTTTCTCGGCTTGTACGGTCGACTAGTGGCAGGTGGTTGGTCTCGCGGCCACGCTTGTCATCGCCGACCGCGTTTGTCGAGAGCTCGAGGCTGACGACTCGTGCTCGCTCGCGTTGTACCTGCGCGTTGCTCCGGTTCATCTGGGGCAACGATGGTATGCGTACGACGTGTGTCGCGGTACGTTCGTTGAAATACACCGGAGAGCAGCTATTCGTATTTTGTGATCTCGTCTGACGAGTGAAGAACAACGTATGT…	MZ229897
MB54	Ferrisia virgata	Theobroma cacao	USA	Jan-2021	ITS2-M-F	ITS2-M-R	CGATGGTTGCGTTCTCGCAACGCTTTCGCGAACGACTTTTGTCGTCGCGCGAGGTTAGTTTGCTCCGCGACAGACCCGATCGAGCGCCACCGGCTGCGTGTGCGAGCCTTACGGTTTTCGCGCGCGGTCGATGGTGCGAAAGTTTCTCGGCTTGTACGGTCGACTAGTGGCAGGTGGTTGGTCTCGCGGCCACGCTTGTCATCGCCGACCGCGTTTGTCGAGAGCTCGAGGCTGACGACTCGTGCTCGCTCGCGTTGTACCTGCGCGTTGCTCCGGTTCATCTGGGGCAACGATGGTATGCGTACGACGTGTGTCGCGGTACGTTCGTTGAAATACACCGGAGAGCAGCTATTCGTATTTTGTGATCTCGTCTGACGAGTGAAGAACAACGTATGTCTA…	MZ229898
MB97	Ferrisia virgata	Theobroma cacao	USA	Jan-2021	ITS2-M-F	ITS2-M-R	ACACGATGGTTGCGTTCTCGCAACGCTTTCGCGAACGACTTTTGTCGTCGCGCGAGGTTAGTTTGCTCCGCGACAGACCCGATCGAGCGCCACCGGCTGCGTGTGCGAGCCTTACGGTTTTCGCGCGCGGTCGATGGTGCGAAAGTTTCTCGGCTTGTACGGTCGACTAGTGGCAGGTGGTTGGTCTCGCGGCCACGCTTGTCATCGCCGACCGCGTTTGTCGAGAGCTCGAGGCTGACGACTCGTGCTCGCTCGCGTTGTACCTGCGCGTTGCTCCGGTTCATCTGGGGCAGCGATGGTATGCGTACGACGTGTGTCGCGGTACGTTCGTTGAAATACACCGGAGAGCAGCTATTCGTATTTTGTGATCTCGTCTGACGAGTGAAGAACAACGTATGT…	MZ229899
MB133	Ferrisia virgata	Theobroma cacao	USA	Jan-2021	ITS2-M-F	ITS2-M-R	ACGTAGCTGCGTGTACGCACCTCCCATCTACCCGCTGAACTTAAGCAACCGATCGAGCGCCACCGGCTGCGTGTGCGAGCCTTACGGTTTTCGCGCGCGGTCGATGGTGCGAAAGTTTCTCGGCTTGTACGGTCGACTAGTGGCAGGTGGTTGGTCTCGCGGCCACGCTTGTCATCGCCGACCGCGTTTGTCGAGAGCTCGAGGCTGACGACTCGTGCTCGCTCGCGTTGTACCTGCGCGTTGCTCCGGTTCATCTGGGGCAGCGATGGTATGCGTACGACGTGTGTCGCGGTACGTTCGTTGAAATACACCGGAGAGCAGCTATTCGTATTTTGTGATCTCGTCTGACGAGTGAAGAACAACGTATGTCTAGTTGTTCTCGGCACGAACCAA	MZ229900
MB134	Ferrisia virgata	Theobroma cacao	USA	Jan-2021	ITS2-M-F	ITS2-M-R	ACGTAGCTGCGTGTACGCACCTCCCATCTACCCGCTGAACTTAAGCAACCGATCGAGCGCCACCGGCTGCGTGTGCGAGCCTTACGGTTTTCGCGCGCGGTCGATGGTGCGAAAGTTTCTCGGCTTGTACGGTCGACTAGTGGCAGGTGGTTGGTCTCGCGGCCACGCTTGTCATCGCCGACCGCGTTTGTCGAGAGCTCGAGGCTGACGACTCGTGCTCGCTCGCGTTGTACCTGCGCGTTGCTCCGGTTCATCTGGGGCAGCGATGGTATGCGTACGACGTGTGTCGCGGTACGTTCGTTGAAATACACCGGAGAGCAGCTATTCGTATTTTGTGATCTCGTCTGA	MZ229901
MB136	Ferrisia virgata	Theobroma cacao	USA	Jan-2021	ITS2-M-F	ITS2-M-R	ACACGATGGTTGCGTTCTCGCAACGCTTTCGCGAACGACTTTTGTCGTCGCGCGAGGTTAGTTTGCTCCGCGACAGACCCGATCGAGCGCCACCGGCTGCGTGTGCGAGCCTTACGGTTTTCGCGCGCGGTCGATGGTGCGAAAGTTTCTCGGCTTGTACGGTCGACTAGTGGCAGGTGGTTGGTCTCGCGGCCACGCTTGTCATCGCCGACCGCGTTTGTCGAGAGCTCGAGGCTGACGACTCGTGCTCGCTCGCGTTGTACCTGCGCGTTGCTCCGGTTCATCTGGGGCAACGATGGTATGCGTACGACGTGTGTCGCGGTACGTTCGTTGAAATACACCGGAGAGCAGCTATTCGTATTTTGTGATCTCGTCTGACGAGTGAAGAACAACGTATGT…	MZ229902
MB17	Maconellicoccus hirsutus	Theobroma cacao	USA	Jan-2021	ITS2-M-F	ITS2-M-R	CTGAACTTAAGCAAATCGCGCGTCGTTCGACAATAGGAAAACTTCGGTTACGCCTGTTGTCGACGATGCGATAAACGCGCGTTGCGTGTTCCGCCGCGGCGTGCGAACGTCGCGTCGGGACGCGTTTTGCGTCGAAAGCTGACGATTCGTCGCCGCCGTCGCCCTCCGGGAGTTGTTGTTTCGACAACCGGAGCGGCGGCGGGTGGCAAACGTTCGTCCAAATAAACACGAAAGTGTTTCTGAGATCTGCGCGTTCGGTTACACGAACGTGCTTTTCGAAACGTTTGCCGGTATAGAAACGAGAGCGAAAATCAGCTTTCGAGTAGCGCCGCGGCCGCGTCTTTCGCTTGGCGACGCGCGCTCGCGCTCGCACGCGTTGCTTTCGCTCGGGTTGTCGTC…	MZ229916
MB20	Maconellicoccus hirsutus	Theobroma cacao	USA	Jan-2021	ITS2-M-F	ITS2-M-R	ACGATGGTTGCGTTCTTGCGTTGTTTTTCCCGCCCGGTGCTCCGGGTGCGGAAAAACGATGCTACGCGACAGACCGGATCGCGCGTCGTTCGACAATAGGAAAACTTCGGTTACGCCTGTTGTCGACGATGCGATAAACGCGCGTTGCGTGTTCCGCCGCGGCGTGCGAACGTCGCGTCGGGACGCGTTTTGCGTCGAAAGCTGACGATTCGTCGCCGCCGTCGCCCTCCGGGAGTTGTTGTTTCGACAACCGGAGCGGCGGCGGGTGGCAAACGTTCGTCCAAATAAACACGAAAGTGTTTCTGAGATCTGCGCGTTCGGTTACACGAACGTGCTTTTCGAAACGTTTGCCGGTATAGAAACGAGAGCGAAAATCAGCTTTCGAGTAGCGCCGCGGCC…	MZ229917
MB41	Maconellicoccus hirsutus	Theobroma cacao	USA	Jan-2021	ITS2-M-F	ITS2-M-R	CTGTCTGAGGGTCGGTTATACGTGTAACACGATGGTTGCGTTCTTGCGTTGTTTTTCCCGCCCGGTGCTCCGGGTGCGGAAAAACGATGCTACGCGACAGACCGGATCGCGCGTCGTTCGACAATAGGAAAACTTCGGTTACGCCTGTTGTCGACGATGCGATAAACGCGCGTTGCGTGTTCCGCCGCGGCGTGCGAACGTCGCGTCGGGACGCGTTTTGCGTCGAAAGCTGACGATTCGTCGCCGCCGTCGCCCTCCGGGAGTTGTTGTTTCGACAACCGGAGCGGCGGCGGGTGGCAAACGTTCGTCCAAATAAACACGAAAGTGTTTCTGAGATCTGCGCGTTCGGTTACACGAACGTGCTTTTCGAAACGTTTGCCGGTATAGAAACGAGAGCGA…	MZ229918
MB42	Maconellicoccus hirsutus	Theobroma cacao	USA	Jan-2021	ITS2-M-F	ITS2-M-R	CTGTCTGAGGGTCGGTTATACGTGTAACACGATGGTTGCGTTCTTGCGTTGTTTTTCCCGCCCGGTGCTCCGGGTGCGGAAAAACGATGCTACGCGACAGACCGGATCGCGCGTCGTTCGACAATAGGAAAACTTCGGTTACGCCTGTTGTCGACGATGCGATAAACGCGCGTTGCGTGTTCCGCCGCGGCGTGCGAACGTCGCGTCGGGACGCGTTTTGCGTCGAAAGCTGACGATTCGTCGCCGCCGTCGCCCTCCGGGAGTTGTTGTTTCGACAACCGGAGCGGCGGCGGGTGGCAAACGTTCGTCCAAATAAACACGAAAGTGTTTCTGAGATCTGCGCGTTCGGTTACACGAACGTGCTTTTCGAAACGTTTGCCGGTATAGAAACGAGAGCGA…	MZ229919
MB65	Maconellicoccus hirsutus	Theobroma cacao	USA	Jan-2021	ITS2-M-F	ITS2-M-R	TACGCGACAGACCGGATCGCGCGTCGTTCGACAATAGGAAAACTTCGGTTACGCCTGTTGTCGACGATGCGATAAACGCGCGTTGCGTGTTCCGCCGCGGCGTGCGAACGTCGCGTCGGGACGCGTTTTGCGTCGAAAGCTGACGATTCGTCGCCGCCGTCGCCCTCCGGGAGTTGTTGTTTCGACAACCGGAGCGGCGGCGGGTGGCAAACGTTCGTCCAAATAAACACGAAAGTGTTTCTGAGATCTGCGCGTTCGGTTACACGAACGTGCTTTTCGAAACGTTTGCCGGTATAGAAACGAGAGCGAAAATCAGCTTTCGAGTAGCGCCGCGGCCGCGTCTTTCGCTTGGCGACGCGCGCTCGCGCTCGCACGCGTTGCTTTCGCTCGGGTTGTCGT…	MZ229920
MB71	Maconellicoccus hirsutus	Theobroma cacao	USA	Jan-2021	ITS2-M-F	ITS2-M-R	CCGCCCGGTGCTCCGGGTGCGGAAAAACGATGCTACGCGACAGACCGGATCGCGCGTCGTTCGACAATAGGAAAACTTCGGTTACGCCTGTTGTCGACGATGCGATAAACGCGCGTTGCGTGTTCCGCCGCGGCGTGCGAACGTCGCGTCGGGACGCGTTTTGCGTCGAAAGCTGACGATTCGTCGCCGCCGTCGCCCTCCGGGAGTTGTTGTTTCGACAACCGGAGCGGCGGCGGGTGGCAAACGTTCGTCCAAATAAACACGAAAGTGTTTCTGAGATCTGCGCGTTCGGTTACACGAACGTGCTTTTCGAAACGTTTGCCGGTATAGAAACGAGAGCGAAAATCAGCTTTCGAGTAGCGCCGCGGCCGCGTCTTTCGCTTGGCGACGCGCGCTCGC…	MZ229921
MB6	Pseudococcus comstocki	Theobroma cacao	USA	Jan-2021	ITS2-M-F	ITS2-M-R	CGATGGTTGCGTTCTCGCGAGTTTCGCGCTCGCTCCGCAACAGACCAGATCGTGCGTGCTCGTCGCGCGTGTGTGTGAATTCACGCACGCCGCCGAGCGCGCGAGAGCGAGTACGTTGCGCTTTGCGGCGACTTCGTACGCTCGAAGCTGACGATTCGTTTGCCCGCGTGACTTGTCGCGTCGACGGCGAACGTTCGTCGAAATACTGCGGTTTCGCCCGCATCGATAGTTCGTTCACGAACAACAACGTGTTCGACGAAAGCGTGCCGCGTGCAGCGGACCATACGCGAACGCGATGCGGTAGATACTCGGAGAGTGCGTTGGCCGTCGGATGTACGGGCGTCGAAAGTTTTCTCTCGGCGACGGCGGGTGACGCGCGTGTTGTACGATCGCGCGTTT…	MZ229908
MB8	Pseudococcus comstocki	Theobroma cacao	USA	Jan-2021	ITS2-M-F	ITS2-M-R	GATGGTTGCGTTCTCGCGAGTTTCGCGCTCGCTCCGCAACGGACCAGATCGTGCGTGCTCGTCGCGCGTGTGTGTGAATTCACGCACGCCGCCGAGCGCGCGAGAGCGAGTACGTTGCGCTTTGCGGCGACTTCGTACGCTCGAAGCTGACGATTCGTTTGCCCGCGTGACTTGTCGCGTCGACGGCGAACGTTCGTCGAAATACTGCGGTTTCGCCCGCATCGATAGTTCGTTCACGAACAACAACGTGTTCGACGAAAGCGTGCCGCGTGCAGCGGACCATACGCGAACGCGATGCGGTAGATACTCGGAGAGTGCGTTGGCCGTCGGATGTACGGGCGTCGAAAGTTCTCTCTCGGCGACGGCGGGTGACGCGCGTGTTGTACGATCGCGCGTTTC…	MZ229909
MB10	Pseudococcus comstocki	Theobroma cacao	USA	Jan-2021	ITS2-M-F	ITS2-M-R	TGGGCCACGCCTGTCTGAGGGTCGGTCATACGTGTAACACGATGGTTGCGTTCTCGCGAGTTTCGCGCTCGCTCCGCAACAGACCAGATCGTGCGTGCTCGTCGCGCGTGTGTGTGAATTCACGCACGCCGCCGAGCGCGCGAGAGCGAGTACGTTGCGCTTTGCGGCGACTTCGTACGCTCGAAGCTGACGATTCGTTTGCCCGCGTGACTTGTCGCGTCGACGGCGAACGTTCGTCGAAATACTGCGGTTTCGCCCGCATCGATAGTTCGTTCACGAACAACAACGTGTTCGACGAAAGCGTGCCGCGTGCAGCGGACCATACGCGAACGCGATGCGGTAGATACTCGGAGAGTGCGTTGGCCGTCGGATGTACGGGCGTCGAAAGTTTTCTCTCGG…	MZ229910
MB11	Pseudococcus comstocki	Theobroma cacao	USA	Jan-2021	ITS2-M-F	ITS2-M-R	GCGAGTTTCGCGCTCGCTCCGCAACGGACCAGATCGTGCGTGCTCGTCGCGCGTGTGTGTGAATTCACGCACGCCGCCGAGCGCGCGAGAGCGAGTACGTTGCGCTTTGCGGCGACTTCGTACGCTCGAAGCTGACGATTCGTTTGCCCGCGTGACTTGTCGCGTCGACGGCGAACGTTCGTCGAAATACTGCGGTTTCGCCCGCATCGATAGTTCGTTCACGAACAACAACGTGTTCGACGAAAGCGTGCCGCGTGCAGCGGACCATACGCGAACGCGATGCGGTAGATACTCGGAGAGTGCGTTGGCCGTCGGATGTACGGGCGTCGAAAGTTCTCTCTCGGCGACGGCGGGTGACGCGCGTGTTGTACGATCGCGCGTTTCTACACCCTCGTCGCT…	MZ229911
MB37	Pseudococcus comstocki	Theobroma cacao	USA	Jan-2021	ITS2-M-F	ITS2-M-R	CCGCAACAGACCAGATCGTGCGTGCTCGTCGCGCGTGTGTGTGAATTCACGCACGCCGCCGAGCGCGCGAGAGCGAGTACGTTGCGCTTTGCGGCGACTTCGTACGCTCGAAGCTGACGATTCGTTTGCCCGCGTGACTTGTCGCGTCGACGGCGAACGTTCGTCGAAATACTGCGGTTTCGCCCGCATCGATAGTTCGTTCACGAACAACAACGTGTTCGACGAAAGCGTGCCGCGTGCAGCGGACCATACGCGAACGCGATGCGGTAGATACTCGGAGAGTGCGTTGGCCGTCGGATGTACGGGCGTCGAAAGTTTTCTCTCGGCGACGGCGGGTGACGCGCGTGTTGTACGATCGCGCGTTTCTACACCCTCGTCGCTGGAGAAAAAAAATTATAC…	MZ229912
MB58	Pseudococcus comstocki	Theobroma cacao	USA	Jan-2021	ITS2-M-F	ITS2-M-R	CTGTCTGAGGGTCGGTCATACGTGTAACACGATGGTTGCGTTCTCGCGAGTTTCGCGCTCGCTCCGCAACAGACCAGATCGTGCGTGCTCGTCGCGCGTGTGTGTGAATTCACGCACGCCGCCGAGCGCGCGAGAGCGAGTACGTTGCGCTTTGCGGCGACTTCGTACGCTCGAAGCTGACGATTCGTTTGCCCGCGTGACTTGTCGCGTCGACGGCGAACGTTCGTCGAAATACTGCGGTTTCGCCCGCATCGATAGTTCGTTCACGAACAACAACGTGTTCGACGAAAGCGTGCCGCGTGCAGCGGACCATACGCGAACGCGATGCGGTAGATACTCGGAGAGTGCGTTGGCCGTCGGATGTACGGGCGTCGAAAGTTTTCTCTCGGCGACGGCGGG…	MZ229913
MB5	Pseudococcus jackbeardsleyi	Theobroma cacao	USA	Jan-2021	ITS2-M-F	ITS2-M-R	CTGTCTGAGGGTCGGTTATACGTGTAACACGATGGTTGCGTTCTCGCGAGCGCTTCGCGACGGCGTTTACGCGCTGTTGCGAGGTTAGCTCGCCCCGCGACAGACCAGATCGTGCGTGCGAGCTGCCTGGCAGTTTCGCACGCGAGAGTGTGATACGCCTTCGGGTGTATCGCGCTCGACGCTGACGGTTCGTTCGGGCGCGCGCGTGTCTCGGTGACTTTGCCGTCGTCGAGGCGCGTCAGCGTGTTGCGAACGTCCGTTGAAATAATACGATTCGCTCGTAAGAATTTTACAAGTTCGTTCACGAACACCGTGTTCGACGAAAACGTTGCCGCGTATAATCGTGGAAGGCGATAGCCGTCGGATGTACGGGCGTCGATAATTCTGGGCGCGCGAACT…	MZ229922
MB9	Pseudococcus jackbeardsleyi	Theobroma cacao	USA	Jan-2021	ITS2-M-F	ITS2-M-R	CTGTCTGAGGGTCGGTTATACGTGTAACACGATGGTTGCGTTCTCGCGAGCGCTTCGCGACGGCGTTTACGCGCTGTTGCGAGGTTAGCTCGCCCCGCGACAGACCAGATCGTGCGTGCGAGCTGCCTGGCAGTTTCGCACGCGAGAGTGTGATACGCCTTCGGGTGTATCGCGCTCGACGCTGACGGTTCGTTCGGGCGCGCGCGTGTCTCGGTGACTTTGCCGTCGTCGAGGCGCGTCAGCGTGTTGCGAACGTCCGTTGAAATAATACGATTCGCTCGTAAGAATTTTACAAGTTCGTTCACGAACACCGTGTTCGACGAAAACGTTGCCGCGTATAATCGTGGAAGGCGATAGCCGTCGGATGTACGGGCGTCGATAATTCTGGGCGCGCGAACT…	MZ229923
MB12	Pseudococcus jackbeardsleyi	Theobroma cacao	USA	Jan-2021	ITS2-M-F	ITS2-M-R	GTCTGAGGGTCGGTTATACGTGTAACACGATGGTTGCGTTCTCGCGAGCGCTTCGCGACGGCGTTTACGCGCTGTTGCGAGGTTAGCTCGCCCCGCGACAGACCAGATCGTGCGTGCGAGCTGCCTGGCAGTTTCGCACGCGAGAGTGTGATACGCCTTCGGGTGTATCGCGCTCGACGCTGACGGTTCGTTCGGGCGCGCGCGTGTCTCGGTGACTTTGCCGTCGTCGAGGCGCGTCAGCGTGTTGCGAACGTCCGTTGAAATAATACGATTCGCTCGTAAGAATTTTACAAGTTCGTTCACGAACACCGTGTTCGACGAAAACGTTGCCGCGTATAATCGTGGAAGGCGATAGCCGTCGGATGTACGGGCGTCGATAATTCTGGGCGCGCGAACTCT…	MZ229924
MB35	Pseudococcus jackbeardsleyi	Theobroma cacao	USA	Jan-2021	ITS2-M-F	ITS2-M-R	TACGTGTAACACGATGGTTGCGTTCTCGCGAGCGCTTCGCGACGGCGTTTACGCGCTGTTGCGAGGTTAGCTCGCCCCGCGACAGACCAGATCGTGCGTGCGAGCTGCCTGGCAGTTTCGCACGCGAGAGTGTGATACGCCTTCGGGTGTATCGCGCTCGACGCTGACGGTTCGTTCGGGCGCGCGCGTGTCTCGGTGACTTTGCCGTCGTCGAGGCGCGTCAGCGTGTTGCGAACGTCCGTTGAAATAATACGATTCGCTCGTAAGAATTTTACAAGTTCGTTCACGAACACCGTGTTCGACGAAAACGTTGCCGCGTATAATCGTGGAAGGCGATAGCCGTCGGATGTACGGGCGTCGATAATTCTGGGCGCGCGAACTCTCTCGTAAGTTGCGGTA…	MZ229925
MB100	Pseudococcus jackbeardsleyi	Theobroma cacao	USA	Jan-2021	ITS2-M-F	ITS2-M-R	ACGATGGTTGCGTTCTCGCGAGCGCTTCGCGACGGCGTTTACGCGCTGTTGCGAGGTTAGCTCGCCCCGCGACAGACCAGATCGTGCGTGCGAGCTGCCTGGCAGTTTCGCACGCGAGAGTGTGATACGCCTTCGGGTGTATCGCGCTCGACGCTGACGGTTCGTTCGGGCGCGCGCGTGTCTCGGTGACTTTGCCGTCGTCGAGGCGCGTCAGCGTGTTGCGAACGTCCGTTGAAATAATACGATTCGCTCGTAAGAATTTTACAAGTTCGTTCACGAACACCGTGTTCGACGAAAACGTTGCCGCGTATAATCGTGGAAGGCGATAGCCGTCGGATGTACGGGCGTCGATAATTCTGGGCGCGCGAACTCTCTCGTAAGTTGCGGTAGAAAACGCGC…	MZ229926
MB105	Pseudococcus jackbeardsleyi	Theobroma cacao	USA	Jan-2021	ITS2-M-F	ITS2-M-R	TCGTGACCCAAGAGTCCTGGGCCACGCCTGTCTGAGGGTCGGTTATACGTGTAACACGATGGTTGCGTTCTCGCGAGCGCTTCGCGACGGCGTTTACGCGCTGTTGCGAGGTTAGCTCGCCCCGCGACAGACCAGATCGTGCGTGCGAGCTGCCTGGCAGTTTCGCACGCGAGAGTGTGATACGCCTTCGGGTGTATCGCGCTCGACGCTGACGGTTCGTTCGGGCGCGCGCGTGTCTCGGTGACTTTGCCGTCGTCGAGGCGCGTCAGCGTGTTGCGAACGTCCGTTGAAATAATACGATTCGCTCGTAAGAATTTTACAAGTTCGTTCACGAACACCGTGTTCGACGAAAACGTTGCCGCGTATAATCGTGGAAGGCGATAGCCGTCGGATGTACGG…	MZ229927

## Sheet: CaMMV
Sample	Species	Host	Location	Date collected	Sequence	GenBank accession numbers
MBV52_vA	Cacao mild mosaic virus	Ferrisia virgata	USA	Jan-2021	CACTGGAGTGAGGAGGCTGTCAATTGTATTGACGGACAGCAGATCGATAGAACACTGGTCACGATGGAAAGCTATAGTACCTTAAACCGTGCAGGATTTCGGTATATCCATATTGGCGTGATCCAGGTAAGATTGCAGACCTTACATAGGCGAGAGATGGGAACGTTAGCCTATGTTGTCTTCAGAGACAACCGATTACTCGGTGATCAAGCAATCTTGGCACAGATGGAAGTTAGTCTGGCTGACGGTGGTCACCAGATGATTTATGTCGTACCAGACATAATGATGACGATTGGGGACTTTTACAGGAACATCCAGGTCTCCATACAGACTAGAGGGTACGGCAACTGGAGAAATGCAGAAGCGAATCTACTAGTAACGAGGGGACTAGTAGGAAGG…	MZ409677
MBV164_vA	Cacao mild mosaic virus	Ferrisia virgata	USA	Jan-2021	CAGCACTGGAGTGAGGAGGCTGTCAACTGCACTGACGGACAGCAGATTGATAGAACACTAGTCACGATGGAGAGCTTTAATACCTTAAACCGCGCAGGTTTTCGGTATATCCATATTGGCGTGATCCAGGTAAGACTGCAGATCTTACATAGGCGAGAGATGGGAACGTTAGCCTATGTTGTCTTCAGAGATAACCGACTACTTGGTGATCAAGCAATCTTGGCGCAGATGGAAGTTAGTCTGGCTGACGGTGGTCGCCAGATGATTTATGTCGTACCAGACATAATGATGACGGTTGGAGACTTTTACAGGAACATCCAGATCTCCATACAGACTAGAGGGTACGGCAACTGGAGGAATGCAGAAGCAAATCTACTAGTAACAAGGGGACTAGTAGGA…	MZ409678
MBV51_vB	Cacao mild mosaic virus	Ferrisia virgata	USA	Jan-2021	TGTACTGACGGACAGCAAGTGGATAGAACCCTGGTCACAATGGAGAGCTATAATGCCCTAAGCCGTGCAGGCTTTCGGTATGTCCATGTTGGCGTGATACAGGTAAGATTGCAGATCTTACATAGGCGCGAAGAAGGGACGATGGCCTATGTAGTCTTCAGAGACAATGGCTGGACTGGAGACCAAGCAATCTTGGCACAGATGGAAGTGAGTCTGGCTGACGGTGGTCACCAGATGATATACGTTGTACCAGACATCATGATGACGATTGGAGATTTCTACAGGAACATCCAGATCTCCATACAGACAAGAGGGTACAACAACTGGAATGCAGAGGCAAATCTGTTGGTAACGAGAGGCTTAGTTGGGAGATTGTCTAGCACCTCAAATGTGGGATTC…	MZ409679
MBV54_vB	Cacao mild mosaic virus	Ferrisia virgata	USA	Jan-2021	CACTGGAGTGAAGAGGCTGTTCACTGTACTGACGGACAGCAAGTGGATAGAACCTTGGTCACAATGGAGAGCTATAATGCCCTAAGCCGTGCAGGCTTTCGATATATCCATATTGGCGTGATACAGGTAAGATTGCAGATCTTACATAGGCGCGAAGAAGGAACGATGGCCTATGTGGTCTTCAGAGACAATGGCTGGACTGGAGACCAAGCAATCTTGGCACAGATGGAAGTGAGTCTGGCTGACGGTGGTCACCAGATGATATACGTTGTACCGGATATCATGATGACGATTGGAGACTTCTACAGGAACATCCAGATCTCCATACAGACAAGAGGGTACAACAACTGGAATGCAGAGGCAAATTTGTTGGTAACAAGAGGCTTAGTTGGGAGGTTG…	MZ409680
MBV60_vB	Cacao mild mosaic virus	Ferrisia virgata	USA	Jan-2021	CTGGAGTGAAGAGGCTGTTCACTGTACTGACGGACAGCAAGTGGATAGAACCTTGGTCACAATGGAGAGCTATAATGCCCTAAGCCGTGCAGGCTTTCGATATATCCATATTGGCGTGACACAGGTAAGATTGCAGATCTTACATAGGCGCGAAGAAGGAACGATGGCCTATGTAGTCTTCAGAGACAATGGCTGGACTGGAGACCAAGCAATCTTGGCACAGATGGAAGTGAGTCTGGCTGACGGTGGTCACCAGATGATATACGTTGTACCGGATATCATGATGACGATTGGAGACTTCTACAGGAACATCCAGATCTCCATACAGACAAGAGGGTACAACAACTGGAATGCAGAGGCAAATTTGTTGGTAACAAGAGGCTTAGTTGGGAGGTTGTC…	MZ409681
MBV24_vA	Cacao mild mosaic virus	Maconellicoccus hirsutus	USA	Jan-2021	CACTGGAGTGAGGAGGCTGTCAACTGCACTGACGGACAGCAGATTGATAGAACACTAGTCACGATGGAGAGCTTTAATACCTTAAACCGTGCAGGTTTTCGGTATATCCATATTGGCGTGATCCAGGTAAGACTGCAGATCTTACATAGGCGAGAGATGGGAACGTTAGCCTATGTTGTCTTCAGAGATAACCGACTACTTGGTGATCAAGCAATCTTGGCGCAGATGGAAGTTAGTCTGGCTGACGGTGGTCACCAGATGATTTATGTCGTACCAGACATAATGATGACGGTTGGAGACTTTTACAGGAACATCCAGATCTCCATACAGACTAGAGGGTACGGCAACTGGAGGAATGCAGAAGCAAATCTACTAGTAACAAGGGGACTAGTAGGAAGG…	MZ409682
MBV46_vA	Cacao mild mosaic virus	Maconellicoccus hirsutus	USA	Jan-2021	GCATTGACGGACAGCAGATTGATAGAACACTGGTCACGATGGAGAGTTATAGTACTTTAAACCGTGCAGGTTTTCGGTATATCCATGTTGGCGTGATCCAGGTGAGGTTGCAGATCTTACATAGGCGGGAGATGGGAACGTTAGCCTATGTTGTCTTCAGAGATAACCGACTACTAGGTGATCAAGCAATCTTGGCACAGATGGAAGTTAGTCTGGCTGACGGTGGTCACCAGATGATTTATGTCGTACCAGACATAATGATGACGATTGGAGACTTTTACAGAAACATCCAGATCTCCATACAGACTAGAGGGTACGGCAACTGGAGGAATGCAGAAGCAAATCTACTAGTAACAAGGGGACTAGTAGGAAGGTTATCCAACACCTCAAATGTGGGAT…	MZ409683
MBV138_vA	Cacao mild mosaic virus	Maconellicoccus hirsutus	USA	Jan-2021	AGCACTGGAGTGAGGAGGCTGTCAATTGTATTGACGGACAGCAGATCGATAGAACACTGGTCACGATGGAAAGCTATAGTACCTTAAACCGTGCAGGATTTCGGTATATCCATATTGGCGTGATCCAGGTAAGATTGCAGACCTTACATAGGCGAGAGATGGGAACGTTAGCCTATGTTGTCTTCAGAGACAACCGATTACTCGGTGATCAAGCAATCTTGGCACAGATGGAAGTTAGTCTGGCTGACGGTGGTCACCAGATGATTTATGTCGTACCAGACATAATGATGACGATTGGGGACTTTTACAGGAACATCCAGGTCTCCATACAGACTAGAGGGTACGGCAACTGGAGAAATGCAGAAGCGAATCTACTAGTAACGAGGGGACTAGTAGGAA…	MZ409684
MBV65_vA	Cacao mild mosaic virus	Maconellicoccus hirsutus	USA	Jan-2021	CACTGGAGTGAGGAGGCTGTCAACTGCATTGACGGACAGCAGATTGATAGAACACTGGTCACGATGGAGAGTTATAGTACCTTAAACCGTGCAGGTTTTCGGTATATCCATGTTGGCGTGACCCAGGTGAGGTTGCAGATCTTACATAGGCGGGAGATGGGAACGTTAGCCTATGTTGTCTTCAGAGATAACCGACTACTAGGTGATCAAGCAATCTTGGCACAGATGGAAGTTAGTCTGGCTGACGGTGGTCACCAGATGATTTATGTCGTACCAGACATAATGATGACGATTGGAGACTTTTACAGAAACATCCAGATCTCCATACAGACTAGAGGGTACGGCAACTGGAGGAATGCAGAAGCAAATCTACTAGTAACAAGGGGACTAGTAGGAAGG…	MZ409685
MBV21_vB	Cacao mild mosaic virus	Maconellicoccus hirsutus	USA	Jan-2021	ACTGGAGTGAAGAGGCTGTTCACTGTACTGACGGACAGCAAGTGGATAGAACCTTGGTCACAATGGAGAGCTATAATGCCCTAAGCCGTGCAGGCTTTCGATATATCCATATTGGCGTGATACAGGTAAGATTGCAGATCTTACATAGGCGTGAAGAAGGAACGATGGCCTATGTAGTCTTCAGAGACAATGGCTGGACTGGAGACCAAGCAATCTTGGCACAGATGGAAGTGAGTCTGGCTGACGGTGGTCACCAGATGATATACGTTGTACCGGATATCATGATGACGATTGGAGACTTCTACAGGAACATCCAGATCTCCATACAGACAAGAGGGTACAACAACTGGAATGCAGAGGCAAATTTGTTGGTAACAAGAGGCTTAGTTGGGAGGTTGT…	MZ409686
MBV22_vB	Cacao mild mosaic virus	Maconellicoccus hirsutus	USA	Jan-2021	CACTGTACTGACGGACAGCAAGTGGATAGAACCTTGGTCACAATGGAGAGCTATAATGCCCTAAGCCGTGCAGGCTTTCGATATATCCATATTGGCGTGATACAGGTAAGATTGCAGATCTTACATAGGCGCGAAGAAGGAACGATGGCCTATGTAGTCTTCAGAGACAATGGCTGGACTGGAGACCAAGCAATCTTGGCACAGATGGAGGTGAGTCTGGCTGACGGTGGTCACCAGATGATATACGTTGTACCGGATATCATGATGACGATTGGAGACTTCTACAGGAACATCCAGATCTCCATACAGACAAGGGGGTACAACAACTGGAATGCAGAGGCAAATTTGTTGGTAACAAGAGGCTTAGTTGGGAGGTTGTCTAACACCTCAAATGTGGGA…	MZ409687
MBV40_vB	Cacao mild mosaic virus	Maconellicoccus hirsutus	USA	Jan-2021	CACTGGAGTGAAGAGGCTGTTCACTGTACTGACGGACAGCAAGTGGATAGAACCTTGGTCACAATGGAGAGCTATAATGCCCTAAGCCGTGCAGGCTTTCGATATATCCATATTGGCGTGATACAGGTAAGATTGCAGATCTTACATAGGCGCGAAGAAGGAACGATGGCCTATGTAGTCTTCAGAGACAATGGCTGGACTGGAGACCAAGCAATCTTGGCACAGATGGAGGTGAGTCTGGCTGACGGTGGTCACCAGATGATATACGTTGTACCGGATATCATGATGACGATTGGAGACTTCTACAGGAACATCCAGATCTCCAYACAGACAAGAGGGTACAACAACTGGAATGCAGAGGCAAATTTGTTGGTAACAAGAGGCTTAGTTGGGAGGTTG…	MZ409688
MBV6_vA	Cacao mild mosaic virus	Pseudococcus comstocki	USA	Jan-2021	AGCAGATTGATAGAACACTGGTCACGATGGAGAGTTATAGTACCTTAAACCGTGCAGGTTTTCGGTATATCCATGTTGGCGTGATCCAGGTGAGGTTGCAGATCTTACATAGGCGGGAGATGGGAACGTTAGCCTATGTTGTCTTCAGAGATAACCGACTACTAGGTGATCAAGCAATCTTGGCACAGATGGAAGTTAGTCTGGCTGACGGTGGTCACCAGATGATTTATGTCGTACCAGACATAATGATGACGATTGGAGACTTTTACAGAAACATCCAGATCTCCATACAGACTAGAGGGTACGGCAACTGGAGGAATGCAGAAGCAAATCTACTAGTAACAAGGGGACTAGTAGGAAGGTTATCCAACACCTCAAATGTGGGATTTGAATACTCCA…	MZ409689
MBV122_vA	Cacao mild mosaic virus	Pseudococcus comstocki	USA	Jan-2021	CAGCACTGGAGTGAGGAGGCTGTCAATTGTATTGACGGACAGCAGATCGATAGAACACTGGTCACGATGGAAAGCTATAGTACCTTAAACCGTGCAGGATTTCGGTATATCCATATTGGCGTGATCCAGGTAAGATTGCAGACCTTACATAGGCGAGAGATGGGAACGTTAGCCTATGTTGTCTTCAGAGACAACCGATTACTCGGTGATCAAGCAATCTTGGCACAGATGGAAGTTAGTCTGGCTGACGGTGGTCACCAGATGATTTATGTCGTACCAGACATAATGATGACGATTGGGGACTTTTACAGGAACATCCAGGTCTCCATACAGACTAGAGGGTACGGCAACTGGAGAAATGCAGAAGCGAATCTACTAGTAACGAGGGGACTAGTAGGA…	MZ409690
MBV144_vA	Cacao mild mosaic virus	Pseudococcus comstocki	USA	Jan-2021	CAGCACTGGAGTGAGGAGGCTGTCAATTGTATTGACGGACAGCAGATCGATAGAACACTGGTCACGATGGAAAGCTATAGTACCTTAAACCGTGCAGGATTTCGGTATATCCATATTGGCGTGATCCAGGTAAGATTGCAGACCTTACATAGGCGAGAGATGGGAACGTTAGCCTATGTTGTCTTCAGAGACAACCGATTACTCGGTGATCAAGCAATCTTGGCACAGATGGAAGTTAGTCTGGCTGACGGTGGTCACCAGATGATTTATGTCGTACCAGACATAATGATGACGATTGGGGACTTTTACAGGAACATCCAGGTCTCCATACAGACTAGAGGGTACGGCAACTGGAGAAATGCAGAAGCGAATCTACTAGTAACGAGGGGACTAGTAGGA…	MZ409691
MBV141_vB	Cacao mild mosaic virus	Pseudococcus comstocki	USA	Jan-2021	GCACTGGAGTGAAGAGGCTGTTCACTGTACTGACGGACAGCAAGTGGATAGAACCTTGGTCACAATGGAGAGCTATAATGCCCTAAGCCGTGCAGGCTTTCGATATATCCATATTGGCGTGATACAGGTAAGATTGCAGATCTTACATAGGCGCGAAGAAGGAACGATGGCCTATGTAGTCTTCAGAGACAATGGCTGGACTGGAGACCAAGCAATCTTGGCACAGATGGAAGTGAGTCTGGCTGACGGTGGTCACCAGATGATATACGTTGTACCGGATATCATGATGACGATTGGAGACTTCTACAGGAACATCCAGATCTCCATACAGACAAGAGGGTACAACAACTGGAATGCAGAGGCAAATTTGTTGGTAACAAGAGGCTTAGTTGGGAGGTT…	MZ409692
MBV123_vB	Cacao mild mosaic virus	Pseudococcus comstocki	USA	Jan-2021	AGCACTGGAGTGAAGAGGCTGTTCACTGTACTGACGGACAGCAAGTGGATAGAACTCTGGTCACAATGGAAAGCTATAATGCCTTAAGCCGCGCAGGCTTTCGGTATATCCATATTGGCGTGATACAGGTAAGATTGCAGATCTTACATAGGCGCGAAGAAGGGACGATGGCCTATGTAGTCTTCAGAGACAATGGCTGGACTGGAGACCAAGCAATCTTGGCACAGATGGAAGTAAGTCTGGCTGACGGTGGTCACCAGATGATATACGTTGTACCGGACATCATGATGACGATTGGAGACTTCTACAGGAACATCCAGATCTCCATACAGACAAGAGGGTACAACAACTGGAATGCAGAGGCAAATTTGTTGGTAACAAGAGGCTTAGTTGGGAGAT…	MZ409693
MBV91_vA	Cacao mild mosaic virus	Pseudococcus jackbeardsleyi	USA	Jan-2021	CACTGGAGTGAGGAGGCTGTCAACTGCATTGACGGACAGCAGATTGATAGAACACTGGTCACGATGGAGAGTTATAGTACCTTAAACCGTGCAGGTTTTCGGTATATCCATGTTGGCGTGATCCAGGTGAGGTTGCAGATCTTACATAGGCGGGAGATGGGAACGTTAGCCTATGTTGTCTTCAGAGATAACCGACTACTAGGTGATCAAGCAATCTTGGCACAGATGGAAGTTAGTCTGGCTGACGGTGGTCACCAGATGATTTATGTCGTACCAGACATAATGATGACGATTGGAGACTTTTACAGAAACATCCAGATCTCCATACAGACTAGAGGGTACGGCAACTGGAGGAATGCAGAAGCAAATCTACTAGTAACAAGGGGGCTAGTAGGAAGG…	MZ409694
MBV157_vA	Cacao mild mosaic virus	Pseudococcus jackbeardsleyi	USA	Jan-2021	CAGCACTGGAGTGAGGAGGCTGTCAATTGTATTGACGGACAGCAGATCGATAGAACACTGGTCACGATGGAAAGCTATAGTACCTTAAACCGTGCAGGATTTCGGTATATCCATATTGGCGTGATCCAGGTAAGATTGCAGACCTTACATAGGCGAGAGATGGGAACGTTAGCCTATGTTGTCTTCAGAGACAACCGATTACTCGGTGATCAAGCAATCTTGGCACAGATGGAAGTTAGTCTGGCTGACGGTGGTCACCAGATGATTTATGTCGTACCAGACATAATGATGACGATTGGGGACTTTTACAGGAACATCCAGGTCTCCATACAGACTAGAGGGTACGGCAACTGGAGAAATGCAGAAGCGAATCTACTAGTAACGAGGGGACTAGTAGGA…	MZ409695
MBV166_vA	Cacao mild mosaic virus	Pseudococcus jackbeardsleyi	USA	Jan-2021	AGCACTGGAGTGAGGAGGCTGTCAATTGTATTGACGGACAGCAGATCGATAGAACACTGGTCACGATGGAAAGCTATAGTACCTTAAACCGTGCAGGATTTCGGTATATCCATATTGGCGTGATCCAGGTAAGATTGCAGACCTTACATAGGCGAGAGATGGGAACGTTAGCCTATGTTGTCTTCAGAGACAACCGATTACTCGGTGATCAAGCAATCTTGGCACAGATGGAAGTTAGTCTGGCTGACGGTGGTCACCAGATGATTTATGTCGTACCAGACATAATGATGACGATTGGGGACTTTTACAGGAACATCCAGGTCTCCATACAGACTAGAGGGTACGGCAACTGGAGAAATGCAGAAGCGAATCTACTAGTAACGAGGGGACTAGTAGGAA…	MZ409696
MBV1_vB	Cacao mild mosaic virus	Pseudococcus jackbeardsleyi	USA	Jan-2021	TGGAGTGAAGAGGCTGTTCACTGTACTGACGGACAGCAAGTGGATAGAACCTTGGTCACAATGGAGAGCTATAATGCCCTAAGCCGTGCAGGCTTTCGATATATCCATATTGGCGTGATACAGGTAAGATTGCAGATCTTACATAGGCGCGAAGGAGGAACGATGGCCTATGTAGTCTTCAGAGACAATGGCTGGACTGGAGACCAAGCAATCTTGGCACAGATGGAAGTGAGTCTGGCTGACGGTGGTCACCAGATGATATACGTTGTACCGGATATCATGATGACGATTGGAGACTTCTACAGGAACATCCAGATCTCCATACAGACAAGAGGGTACAACAACTGGAATGCAGAGGCAAATTTGTTGGTAACAAGAGGCTTAGTCGGGAGGTTGTCT…	MZ409697
MBV29_vB	Cacao mild mosaic virus	Pseudococcus jackbeardsleyi	USA	Jan-2021	ACTGGAGTGAAGAGGCTGTTCACTGTACTGACGGACAGCAAGTGGATAGAACCTTGGTCACAATGGAGAGCTATAATGCCCTAAGCCGTGCAGGCTTTCGATATATCCATATTGGTGTGATACAGGTAAGATTGCAGACCTTACATAGGCGCGAAGAAGGAACGATGGCCTATGTAGTCTTCAGAGACAATGGCTGGACTGGAGACCAAGCAATCTTGGCACAGATGGAAGTGAGTCTGGATGACGGTGGTCACCAGATGATATACGTTGTACCGGATATCATGATGACGATTGGAGACTTCTACAGGAACATCCAGATCTCCATACAGACAAGAGGGTACAACAACTGGAATGCAGAGGCAAATTTGTTGGTAACAAGAGGCTTAGTTGGGAGGTTGT…	MZ409698
MBV110_vB	Cacao mild mosaic virus	Pseudococcus jackbeardsleyi	USA	Jan-2021	GTGTCTATCAGCACTGGAGTGAAGAGGCTGTTCACTGTACTGACGGACAGCAAGTGGATAGAACCTTGGTCACAATAGAGAGCTATAATGCCCTAAGCCGTGCAGGCTTTCGATATATCCATATTGGCGTGATACAGGTAAGATTGCAGATCTTACATAGGCGCGAAGAAGGAACGATGGCCTATGTAGTCTTCAGAGACAATGGCTGGACTGGAGACCAAGCAATCTTGGCACAGATGGAAGTGAGTCTGGCTGACGGTGGTCACCAGATGATATACGTTGTACCGGATATCATGATGACGATTGGAGACTTCTACAGGAACATCCAGATCTCCATACAGACAAGAGGGTACAACAACTGGAATGCAGAGGCAAATTTGTTGGTAACAAGAGGCTTAG…	MZ409699
